# Supplementary material for: Hydroxychloroquine Attenuates Acute Inflammation (LPS)-Induced Apoptosis via Inhibiting TRPV1 Channel/ROS Signaling Pathways in Human Monocytes
Source: Biology (Basel). 2021 Sep 27;10(10):967. doi: 10.3390/biology10100967 (PMC8533250; doi:10.3390/biology10100967)
Supplement: Supplementary file 1 [file biology-10-00967-s001.zip]

Archive with 1 entries (1 files):
- biology-1366064-supplementary.pdf
